# Supplementary material for: Computational Insights into Selective Water–Methanol Transport in rGO/PSS Composite Films
Source: Molecules. 2026 May 14;31(10):1657. doi: 10.3390/molecules31101657 (PMC13209839; doi:10.3390/molecules31101657)
Supplement: Supplementary file 1 [file molecules-31-01657-s001.zip]

Archive with 1 entries (1 files):
- molecules-4202949-supplementary.pdf
